# Supplementary material for: p63: A Master Regulator at the Crossroads Between Development, Senescence, Aging, and Cancer
Source: Cells. 2025 Jan 3;14(1):43. doi: 10.3390/cells14010043 (PMC11719615; doi:10.3390/cells14010043)
Supplement: Supplementary file 1 [file cells-14-00043-s001.zip]

Archive with 1 entries (1 files):
- cells-3318725-supplementary.pse
